# Supplementary material for: Selaginella brachyclada reinstated from synonymy under S. rhodostachya (Lycopodiopsida, Selaginellaceae), with updated descriptions of both taxa
Source: PhytoKeys. 2026 May 18;274:303–20. doi: 10.3897/phytokeys.274.190998 (PMC13202219; doi:10.3897/phytokeys.274.190998)
Supplement: XML Treatment for Selaginella brachyclada [file phytokeys.274.190998-treatment1.xml]

<!DOCTYPE tp:taxon-treatment
  PUBLIC "-//TaxonX//DTD Taxonomic Treatment Publishing DTD v0 20100105//EN" "tax-treatment-NSO.dtd">
<tp:taxon-treatment xmlns:tp="http://www.plazi.org/taxpub"><tp:treatment-meta><kwd-group><label>Taxon classification</label><kwd>
                <named-content content-type="kingdom">
                  <named-content content-type="taxon-name">
                    <named-content content-type="kingdom">Plantae</named-content>
                  </named-content>
                </named-content>
              </kwd><kwd>
                <named-content content-type="order">Selaginellales</named-content>
              </kwd><kwd>
                <named-content content-type="family">Selaginellaceae</named-content>
              </kwd></kwd-group><mixed-citation publication-type="journal"><person-group><name><surname>Valdespino</surname><given-names>Iván A.</given-names></name><name><surname>López</surname><given-names>Christian A.</given-names></name></person-group><article-title><italic><tp:taxon-name><tp:taxon-name-part taxon-name-part-type="genus" reg="Selaginella">Selaginella</tp:taxon-name-part> <tp:taxon-name-part taxon-name-part-type="species" reg="brachyclada">brachyclada</tp:taxon-name-part></tp:taxon-name></italic> reinstated from synonymy under <italic><tp:taxon-name><tp:taxon-name-part taxon-name-part-type="genus" reg="Selaginella">S.</tp:taxon-name-part> <tp:taxon-name-part taxon-name-part-type="species" reg="rhodostachya">rhodostachya</tp:taxon-name-part></tp:taxon-name></italic> (<tp:taxon-name><tp:taxon-name-part taxon-name-part-type="class" reg="Lycopodiopsida">Lycopodiopsida</tp:taxon-name-part></tp:taxon-name>, <tp:taxon-name><tp:taxon-name-part taxon-name-part-type="family" reg="Selaginellaceae">Selaginellaceae</tp:taxon-name-part></tp:taxon-name>), with updated descriptions of both taxa</article-title><source>PhytoKeys</source><day>18</day><month>05</month><year>2026</year><volume>274</volume><fpage>303</fpage><lpage>320</lpage><pub-id pub-id-type="doi">10.3897/phytokeys.274.190998</pub-id></mixed-citation></tp:treatment-meta><tp:nomenclature><tp:taxon-name><object-id xmlns:xlink="http://www.w3.org/1999/xlink" content-type="arpha" xlink:type="simple">0B9380DD-73C0-549F-AD96-6A921C072B6E</object-id>
                    		<tp:taxon-name-part taxon-name-part-type="genus" reg="Selaginella">Selaginella</tp:taxon-name-part> <tp:taxon-name-part taxon-name-part-type="species" reg="brachyclada">brachyclada</tp:taxon-name-part>
                    	</tp:taxon-name><tp:taxon-authority>Baker</tp:taxon-authority><xref ref-type="fig" rid="F1">Figs 1</xref><xref ref-type="fig" rid="F2">, 2</xref><tp:nomenclature-citation-list><tp:nomenclature-citation><tp:taxon-name><tp:taxon-name-part taxon-name-part-type="genus" reg="Selaginella">Selaginella</tp:taxon-name-part> <tp:taxon-name-part taxon-name-part-type="species" reg="brachyclada">brachyclada</tp:taxon-name-part></tp:taxon-name><comment> Baker, Fern Allies: 45. 1887 [publ. May. 1887] ≡ <tp:taxon-name><tp:taxon-name-part taxon-name-part-type="genus" reg="Selaginella">Selaginella</tp:taxon-name-part> <tp:taxon-name-part taxon-name-part-type="species" reg="diminutifolia">diminutifolia</tp:taxon-name-part></tp:taxon-name> Jenman, Gard. Chron., ser. 3. 2: 99. 1887 [pub. 23 Jul. 1887]. Type: Guyana. Essequibo, [Potaro River], foot of the Kaieteur, [<named-content xmlns:xlink="http://www.w3.org/1999/xlink" content-type="dwc:verbatimCoordinates" xlink:type="simple">5°13'N, 59°25'W</named-content>], [Sep. – Oct. 1881], <italic>G.S. Jenman 1481</italic> (holotype: K! [K000589210]; isotypes: <named-content xmlns:xlink="http://www.w3.org/1999/xlink" content-type="dwc:collectionCode" xlink:title="Herbarium - The Natural History Museum" xlink:href="https://scientific-collections.gbif.org/collection/8bb3763f-955c-4791-8777-44de1996b378" xlink:type="simple">BM</named-content>! [BM000905721], <named-content xmlns:xlink="http://www.w3.org/1999/xlink" content-type="dwc:institutional_code" xlink:title="The New York Botanical Garden" xlink:href="https://scientific-collections.gbif.org/institution/ab83e5ab-f4f7-4c9b-a1d5-eb779dfb9377" xlink:type="simple">NY</named-content>!).</comment></tp:nomenclature-citation></tp:nomenclature-citation-list></tp:nomenclature><tp:treatment-sec sec-type="Description"><title>Description.</title><p><bold><italic>Plants</italic></bold> terrestrial or epipetric. <bold><italic>Stems</italic></bold> creeping, stramineous, 3–20 cm long, 0.2–0.6 mm diam., non-articulate, not flagelliform or stoloniferous, 2–3-branched, these often flagelliform. <bold><italic>Rhizophores</italic></bold> ventral, borne throughout the stem length, filiform, 0.1–0.3 mm diam. <bold><italic>Leaves</italic></bold> chartaceous or coriaceous, heteromorphic, of three types (ventral, median, and axillary). <bold><italic>Lateral leaves</italic></bold> distant, ascending and spreading at 60° to the stems, ovate-deltate on main stems or narrowly ovate to ovate, or ovate-oblong on distal portions of the main stems and branches, 1.3–2.5 × 1.0–1.9 mm; bases subcordate on main stems or rounded on distal portions of main stems and branches, glabrous, the acroscopic bases strongly overlapping stems, the basiscopic bases free from the stems; acroscopic and basiscopic margins greenish, continuously bordered by quadrangular cells, sparsely denticulate or entire throughout, the acroscopic and basiscopic margins on the lower surfaces hyaline or greenish hyaline, bordered by a band 1–5 cells wide of elongate, straight-walled and papillate idioblasts, the papillae 4–12 in one row in each cell lumen; apices acute to broadly acute, tipped by 2–5, short, tooth-like hairs; upper surfaces glabrous, except for submarginal tooth-like hairs along the basiscopic margins, comprising rounded to quadrangular, irregularly, sinuate-walled and papillate cells, the papillae 2–6 on each cell lumen, with stomata along the basiscopic margins, and with submarginal tooth-like hairs, the lower surfaces comprising elongate, sinuate-walled, and laevigate cells and with some, sparsely distributed, elongate, sinuate-walled, and papillate idioblasts, the papillae 15–35 arranged in two rows on each cell lumen, with stomata in 1–3 rows along midribs and on 1 row along basiscopic margins, the midribs stramineous and plane on side view. <bold><italic>Median leaves</italic></bold> distant, ascending and overlapping the stems, ovate to broadly ovate, or ovate-deltate to cordate, 0.8–1.5 × 0.5–1.2 mm, bases glabrous, rounded or subcordate, without auricles; the inner margins on both surfaces hyaline, continuously bordered by a narrow band of idioblasts, the band 1–3 cells wide, the idioblasts as in the lateral leaves, denticulate or entire, the outer margins on both surfaces greenish, comprised of quadrangular cells along proximal <sup>1</sup>/<sub>2</sub>, and distally as in the inner margins; apices broadly acute or shortly attenuate, each usually tipped by 1–4 tooth-like, stiff, short hairs or this caducous; the upper surfaces glabrous, comprised of quadrangular to rounded, papillate cells, the papillae 4–6 on each cells lumen, without idioblasts, with the midribs prominently raised on side view along distal <sup>1</sup>/<sub>2</sub>–<sup>3</sup>/<sub>4</sub> where stomata are found in 1–4 rows and submarginally on the outer margins, the lower surfaces as in the lateral leaves. <bold><italic>Axillary leaves</italic></bold> ovate-deltate to subcordate or ovate-lanceolate, 1.2–2.5 × 0.8–1.8 mm; bases subcordate to rounded; margins, apices, and leaf surfaces as in the lateral leaves. <bold><italic>Strobili</italic></bold> terminal on the branch tips, laxly quadrangular to flattened and dorsiventral, 10–15 mm. <bold><italic>Sporophylls</italic></bold> monomorphic, ascending, imbricate, keeled along the midribs, the keels distally puberulent with short, teeth-like projections on the upper surfaces, without laminar flaps, ovate, 0.8–1.0 × 0.5–0.8 mm; bases rounded to rounded-oblique; apices acute to shortly-attenuate, 0.05–0.1 mm long; stomata found along the midribs; <bold><italic>dorsal sporophylls</italic></bold> with the inner margins hyaline, bordered by 1–3 rows of elongate, straight-walled and papillate idioblasts similar to those of the median leaf margins, without marginal stomata, entire on proximal <sup>1</sup>/<sub>2</sub>–<sup>2</sup>/<sub>3</sub>, otherwise sparsely denticulate distally, the outer margins greenish, bordered by rounded to quadrangular cells and with marginal stomata along proximal <sup>1</sup>/<sub>2</sub>, entire along proximal <sup>1</sup>/<sub>2</sub>, otherwise sparsely denticulate distally; the upper and lower surfaces of the leaf laminae as in the median leaf surfaces; <bold><italic>ventral sporophylls</italic></bold> margins hyaline, bordered by 1–3 rows of elongate, straight-walled and papillate idioblasts, entire on proximal <sup>1</sup>/<sub>4</sub> and sparsely denticulate along distal <sup>3</sup>/<sub>4</sub>, without marginal stomata; apices as in the dorsal sporophylls; the upper and lower surfaces of the leaf laminae hyaline to greenish-hyaline, composed of elongate, straight-walled, and laevigate cells. <bold><italic>Megasporangia</italic></bold> in two ventral rows; <bold><italic>megaspores</italic></bold> light yellow to cream, with a prominent equatorial flange, proximal faces rugulate to rugulate-reticulate, distal faces reticulate, the microstructure of proximal and distal faces not observed, 350–400 µm diam. <bold><italic>Microsporangia</italic></bold> in two dorsal rows; <bold><italic>microspores</italic></bold> orange, proximal and distal faces laevigate, micro-ornamentation not observed, 25–48 µm diam.</p><fig id="F1" position="float" orientation="portrait"><object-id xmlns:xlink="http://www.w3.org/1999/xlink" content-type="doi" xlink:type="simple">10.3897/phytokeys.274.190998.figure1</object-id><object-id xmlns:xlink="http://www.w3.org/1999/xlink" content-type="arpha" xlink:type="simple">F9771DE8-D54A-58D7-A305-62AF1C0AE1D4</object-id><label>Figure 1.</label><caption><p>Holotype of <italic><tp:taxon-name><tp:taxon-name-part taxon-name-part-type="genus" reg="Selaginella">Selaginella</tp:taxon-name-part> <tp:taxon-name-part taxon-name-part-type="species" reg="brachyclada">brachyclada</tp:taxon-name-part></tp:taxon-name></italic>. Digitized image, courtesy of the Royal Botanic Gardens, Kew (K).</p></caption><graphic xmlns:xlink="http://www.w3.org/1999/xlink" xlink:href="phytokeys-274-303_article-190998__-g001.jpg" id="oo_1649597.jpg" position="float" orientation="portrait" xlink:type="simple"><uri content-type="original_file" xlink:type="simple">https://binary.pensoft.net/fig/1649597</uri></graphic></fig><fig id="F2" position="float" orientation="portrait"><object-id xmlns:xlink="http://www.w3.org/1999/xlink" content-type="doi" xlink:type="simple">10.3897/phytokeys.274.190998.figure2</object-id><object-id xmlns:xlink="http://www.w3.org/1999/xlink" content-type="arpha" xlink:type="simple">28BBDC8A-F61D-5685-A185-22146D5A0935</object-id><label>Figure 2.</label><caption><p><italic><tp:taxon-name><tp:taxon-name-part taxon-name-part-type="genus" reg="Selaginella">Selaginella</tp:taxon-name-part> <tp:taxon-name-part taxon-name-part-type="species" reg="brachyclada">brachyclada</tp:taxon-name-part></tp:taxon-name></italic>. <bold>A</bold>. Section of the stem, upper surface; <bold>B</bold>. Median leaf, upper surface; <bold>C</bold>. Close-up of median leaf mid-section, upper surface; note stomata along the midrib (a) and papillate epidermal cells (b); <bold>D</bold>. Lateral leaf basiscopic margin, upper surface; note stomata (a) and tooth-like hairs (b); <bold>E</bold>. Section of the stem, lower surface; note lateral (a), median (b), and axillary (c) leaves; <bold>F</bold>. Lateral leaf, lower surface; <bold>G</bold>. Close-up of lateral leaf, lower surface; note elongate, sinuate-walled, and laevigate cells (a) and elongate, straight-walled, and papillate idioblasts (b); <bold>H</bold>. Close-up of a section of the basiscopic margin of the lateral leaf, lower surface; note marginal stomata (a) and elongate, straight-walled, and papillate idioblasts (b). (<bold>A</bold>–<bold>H</bold>) from <italic>J.A. Steyermark et al. 115583</italic>, <named-content xmlns:xlink="http://www.w3.org/1999/xlink" content-type="dwc:institutional_code" xlink:title="Harvard University" xlink:href="https://scientific-collections.gbif.org/institution/648a5b5f-0421-44fd-8dd3-82add535bc54" xlink:type="simple">GH</named-content>.</p></caption><graphic xmlns:xlink="http://www.w3.org/1999/xlink" xlink:href="phytokeys-274-303_article-190998__-g002.jpg" id="oo_1649598.jpg" position="float" orientation="portrait" xlink:type="simple"><uri content-type="original_file" xlink:type="simple">https://binary.pensoft.net/fig/1649598</uri></graphic></fig></tp:treatment-sec><tp:treatment-sec sec-type="Habitat and distribution"><title>Habitat and distribution.</title><p><italic><tp:taxon-name><tp:taxon-name-part taxon-name-part-type="genus" reg="Selaginella">Selaginella</tp:taxon-name-part> <tp:taxon-name-part taxon-name-part-type="species" reg="brachyclada">brachyclada</tp:taxon-name-part></tp:taxon-name></italic> typically grows on moist rock ledges and seepage surfaces near waterfalls in tropical savanna and along gallery and riparian forests. It is known from Guyana (the type locality) and, in Venezuela, it occurs at mid-elevations (995–1200 m) in the Gran Sabana region (Guayanan savanna ecoregion), Bolívar State, southeastern Venezuela. Due to the continuity of suitable habitats, the species is likely to occur in neighboring Roraima, in northern Brazil, although this has not yet been confirmed.</p></tp:treatment-sec><tp:treatment-sec sec-type="Conservation status"><title>Conservation status.</title><p><italic><tp:taxon-name><tp:taxon-name-part taxon-name-part-type="genus" reg="Selaginella">Selaginella</tp:taxon-name-part> <tp:taxon-name-part taxon-name-part-type="species" reg="brachyclada">brachyclada</tp:taxon-name-part></tp:taxon-name></italic> is known from only six collections: the type, collected at the base of Kaieteur Falls in Kaieteur National Park (Guyana), and five collections from the Gran Sabana region within Canaima National Park (Bolívar State, Venezuela). Using GeoCAT with the IUCN-recommended 2-km grid, these records yield an extent of occurrence (<abbrev xmlns:xlink="http://www.w3.org/1999/xlink" xlink:title="extent of occurrence" xlink:type="simple">EOO</abbrev>) of 4,128.942 km<sup>2</sup> and an area of occupancy (<abbrev xmlns:xlink="http://www.w3.org/1999/xlink" xlink:title="area of occupancy" xlink:type="simple">AOO</abbrev>) of 20 km<sup>2</sup>. Although <italic><tp:taxon-name><tp:taxon-name-part taxon-name-part-type="genus" reg="Selaginella">Selaginella</tp:taxon-name-part> <tp:taxon-name-part taxon-name-part-type="species" reg="brachyclada">brachyclada</tp:taxon-name-part></tp:taxon-name></italic> is known from protected areas (e.g., Canaima National Park in Venezuela), portions of the Gran Sabana sector are affected by frequent, human-ignited fires linked to local land-use practices such as shifting cultivation and hunting (<xref ref-type="bibr" rid="B6">Bilbao et al. 2010</xref>). Changes in fire use have been associated with forest and habitat loss, and fire is considered a major threat because it may promote forest substitution by treeless savannas in the savanna–forest mosaic of the Gran Sabana (<xref ref-type="bibr" rid="B6">Bilbao et al. 2010</xref>). In addition, gold mining within Canaima National Park has been documented as largely informal and illegal, often conducted without permits, supporting its classification as an ongoing pressure that can drive local habitat disturbance and degradation (<xref ref-type="bibr" rid="B9">García Bonet 2020</xref>). The species is therefore assessed as Endangered under IUCN Criterion B (EN B1ab(iii)+B2ab(iii)) following <xref ref-type="bibr" rid="B12">IUCN Standards and Petitions Committee (2022)</xref>.</p></tp:treatment-sec><tp:treatment-sec sec-type="Specimens examined"><title>Specimens examined.</title><p><bold>Venezuela</bold> • Bolívar: 75 km N of Santa Elena de Uairén and 232 km S of El Dorado, <named-content xmlns:xlink="http://www.w3.org/1999/xlink" content-type="dwc:verbatimCoordinates" xlink:type="simple">5°15'N, 61°15'W</named-content>, alt.1200 m, 19 Dec. 1978, <italic>J.A. Steyermark &amp; V. Carreño E. 117881</italic> (<named-content xmlns:xlink="http://www.w3.org/1999/xlink" content-type="dwc:institutional_code" xlink:title="Harvard University" xlink:href="https://scientific-collections.gbif.org/institution/648a5b5f-0421-44fd-8dd3-82add535bc54" xlink:type="simple">GH</named-content>, VEN), <italic>J.A. Steyermark &amp; V. Carreño E. 117886</italic> (<named-content xmlns:xlink="http://www.w3.org/1999/xlink" content-type="dwc:institutional_code" xlink:title="Harvard University" xlink:href="https://scientific-collections.gbif.org/institution/648a5b5f-0421-44fd-8dd3-82add535bc54" xlink:type="simple">GH</named-content>, VEN); • Gran Sabana, near Salto del Aponguao, 42.5 km NE of Misión of Santa Teresita de Kavanayén, alt. 1130 m, 22 Feb. 1978, <italic>J.A. Steyermark et al. 115575</italic> (<named-content xmlns:xlink="http://www.w3.org/1999/xlink" content-type="dwc:collectionCode" xlink:title="Herbarium - The Natural History Museum" xlink:href="https://scientific-collections.gbif.org/collection/8bb3763f-955c-4791-8777-44de1996b378" xlink:type="simple">BM</named-content>, <named-content xmlns:xlink="http://www.w3.org/1999/xlink" content-type="dwc:institutional_code" xlink:title="Harvard University" xlink:href="https://scientific-collections.gbif.org/institution/648a5b5f-0421-44fd-8dd3-82add535bc54" xlink:type="simple">GH</named-content>, VEN), <italic>J.A. Steyermark et al. 115583</italic> (<named-content xmlns:xlink="http://www.w3.org/1999/xlink" content-type="dwc:collectionCode" xlink:title="Herbarium - The Natural History Museum" xlink:href="https://scientific-collections.gbif.org/collection/8bb3763f-955c-4791-8777-44de1996b378" xlink:type="simple">BM</named-content>, <named-content xmlns:xlink="http://www.w3.org/1999/xlink" content-type="dwc:institutional_code" xlink:title="Harvard University" xlink:href="https://scientific-collections.gbif.org/institution/648a5b5f-0421-44fd-8dd3-82add535bc54" xlink:type="simple">GH</named-content>, VEN); • Kama-Merú, alt. 995 m, 6 Apr. 1988, <italic>V. Marcano, C. Sastre, F. Sastre &amp; S. Hernández 999</italic> (mixed coll. <italic>999a</italic> at P, VEN).</p></tp:treatment-sec><tp:treatment-sec sec-type="Discussion"><title>Discussion.</title><p><italic><tp:taxon-name><tp:taxon-name-part taxon-name-part-type="genus" reg="Selaginella">Selaginella</tp:taxon-name-part> <tp:taxon-name-part taxon-name-part-type="species" reg="brachyclada">brachyclada</tp:taxon-name-part></tp:taxon-name></italic> is characterized by its ovate to broadly ovate, or ovate-deltate to cordate median leaves with rounded to subcordate bases, with the inner margins hyaline and denticulate or entire, the apices broadly acute or shortly attenuate, each usually tipped by 1–4 stiff, tooth-like, short hairs or these caducous, with the midribs prominently raised on side view along distal <sup>1</sup>/<sub>2</sub>–<sup>3</sup>/<sub>4</sub> where stomata are arranged in 1–4 rows and submarginally on the outer margins. Additionally, <italic><tp:taxon-name><tp:taxon-name-part taxon-name-part-type="genus" reg="Selaginella">S.</tp:taxon-name-part> <tp:taxon-name-part taxon-name-part-type="species" reg="brachyclada">brachyclada</tp:taxon-name-part></tp:taxon-name></italic> has distinctly ovate-deltate to subcordate or ovate-lanceolate axillary leaves with subcordate to rounded bases and denticulate margins.</p><p>As noted earlier, <italic><tp:taxon-name><tp:taxon-name-part taxon-name-part-type="genus" reg="Selaginella">Selaginella</tp:taxon-name-part> <tp:taxon-name-part taxon-name-part-type="species" reg="brachyclada">brachyclada</tp:taxon-name-part></tp:taxon-name></italic> was historically misidentified as <italic><tp:taxon-name><tp:taxon-name-part taxon-name-part-type="genus" reg="Selaginella">S.</tp:taxon-name-part> <tp:taxon-name-part taxon-name-part-type="species" reg="porelloides">porelloides</tp:taxon-name-part></tp:taxon-name></italic> and was later synonymized with <italic><tp:taxon-name><tp:taxon-name-part taxon-name-part-type="genus" reg="Selaginella">S.</tp:taxon-name-part> <tp:taxon-name-part taxon-name-part-type="species" reg="rhodostachya">rhodostachya</tp:taxon-name-part></tp:taxon-name></italic>. It is distinguished from <italic><tp:taxon-name><tp:taxon-name-part taxon-name-part-type="genus" reg="Selaginella">S.</tp:taxon-name-part> <tp:taxon-name-part taxon-name-part-type="species" reg="porelloides">porelloides</tp:taxon-name-part></tp:taxon-name></italic> by its ovate-deltate (vs. semicordiform to cordiform) lateral leaves with acroscopic margins greenish (vs. hyaline), denticulate (vs. serrate to shortly ciliate along proximal <sup>1</sup>/<sub>2</sub>, serrulate to entire distally), and median leaves with rounded to subcordate (vs. cordate to subcordate) bases, lacking (vs. with two slightly developed or less frequently lacking) auricles, broadly acute or shortly attenuate (vs. short- to long-acuminate or less frequently short-aristate) apices, the tip less that <sup>1</sup>/<sub>8</sub> (vs. acumen or arista <sup>1</sup>/<sub>4</sub> or less) the length of laminae, each 0.1 mm or less (vs. 0.3–0.6 mm) long. Additionally, the median leaf upper surfaces have raised (vs. plane) midribs with inconspicuous stomata along the distal <sup>1</sup>/<sub>2</sub>–<sup>3</sup>/<sub>4</sub> and submarginally on the outer margins (vs. with conspicuous stomata scattered throughout the leaf laminae).</p><p><italic><tp:taxon-name><tp:taxon-name-part taxon-name-part-type="genus" reg="Selaginella">Selaginella</tp:taxon-name-part> <tp:taxon-name-part taxon-name-part-type="species" reg="brachyclada">brachyclada</tp:taxon-name-part></tp:taxon-name></italic> differs from typical <italic><tp:taxon-name><tp:taxon-name-part taxon-name-part-type="genus" reg="Selaginella">S.</tp:taxon-name-part> <tp:taxon-name-part taxon-name-part-type="species" reg="rhodostachya">rhodostachya</tp:taxon-name-part></tp:taxon-name></italic> (i.e., those specimens with caducous, leaf marginal hairs) by its ovate to broadly ovate or ovate-deltate to cordate (vs. ovate-elliptic) median leaves, usually tipped by 1–4 tooth-like, stiff, and short (vs. two, divergent, long) hairs, and ovate-deltate (vs. narrowly-elliptic or elliptic-ovate) lateral leaves. It’s lateral leaves with subcordate (vs. rounded) bases on the main stems, and ovate-deltate to subcordate or ovate-lanceolate (narrowly elliptic) axillary leaves. <italic><tp:taxon-name><tp:taxon-name-part taxon-name-part-type="genus" reg="Selaginella">Selaginella</tp:taxon-name-part> <tp:taxon-name-part taxon-name-part-type="species" reg="brachyclada">brachyclada</tp:taxon-name-part></tp:taxon-name></italic> is even more clearly distinguished from the form of <italic><tp:taxon-name><tp:taxon-name-part taxon-name-part-type="genus" reg="Selaginella">S.</tp:taxon-name-part> <tp:taxon-name-part taxon-name-part-type="species" reg="rhodostachya">rhodostachya</tp:taxon-name-part></tp:taxon-name></italic> formerly assigned to <italic><tp:taxon-name><tp:taxon-name-part taxon-name-part-type="genus" reg="Selaginella">S.</tp:taxon-name-part> <tp:taxon-name-part taxon-name-part-type="species" reg="valdepilosa">valdepilosa</tp:taxon-name-part></tp:taxon-name></italic> Baker subsp. <italic>tricholoma</italic> by its sparsely denticulate (vs. long-ciliate) leaf margins.</p><p><italic><tp:taxon-name><tp:taxon-name-part taxon-name-part-type="genus" reg="Selaginella">Selaginella</tp:taxon-name-part> <tp:taxon-name-part taxon-name-part-type="species" reg="brachyclada">brachyclada</tp:taxon-name-part></tp:taxon-name></italic> may be confused with <italic><tp:taxon-name><tp:taxon-name-part taxon-name-part-type="genus" reg="Selaginella">S.</tp:taxon-name-part> <tp:taxon-name-part taxon-name-part-type="species" reg="muscosa">muscosa</tp:taxon-name-part></tp:taxon-name></italic> Spring, from which it differs by its coriaceous (vs. papyraceous) leaves, denticulate (vs. shortly ciliate along basal <sup>3</sup>/<sub>4</sub>, otherwise serrate to serrulate along distal <sup>1</sup>/<sub>4</sub>) median leaf margins with acute to short-acuminate (vs. short to long-acuminate or long-aristate) apices, and by lacking (vs. with conspicuous) idioblasts on the upper leaf surfaces.</p></tp:treatment-sec><ref-list><ref id="B6"><mixed-citation xmlns:xlink="http://www.w3.org/1999/xlink" xlink:type="simple">Bilbao BA, Leal AV, Méndez CL (2010) Indigenous use of fire and forest loss in Canaima National Park, Venezuela. Assessment of and tools for alternative strategies of fire management in Pemón indigenous lands. Human Ecology 38: 663–673. <ext-link xlink:href="10.1007/s10745-010-9344-0" ext-link-type="doi" xlink:type="simple">https://doi.org/10.1007/s10745-010-9344-0</ext-link></mixed-citation></ref><ref id="B9"><mixed-citation xmlns:xlink="http://www.w3.org/1999/xlink" xlink:type="simple">García Bonet N (2020) Mining against the State? Gold mining and emerging notions of territoriality in southeastern Venezuela. Bulletin of Latin American Research 39(3): 305–318. <ext-link xlink:href="10.1111/blar.13020" ext-link-type="doi" xlink:type="simple">https://doi.org/10.1111/blar.13020</ext-link></mixed-citation></ref><ref id="B12"><mixed-citation xmlns:xlink="http://www.w3.org/1999/xlink" xlink:type="simple">IUCN Standards and Petitions Committee (2022) Guidelines for using the IUCN Red List Categories and Criteria. Version 15. Prepared by the Standards and Petitions Committee. <ext-link xlink:href="https://www.iucnredlist.org/documents/RedListGuidelines.pdf" ext-link-type="uri" xlink:type="simple">https://www.iucnredlist.org/documents/RedListGuidelines.pdf</ext-link> [accessed 11.03.2026]</mixed-citation></ref></ref-list></tp:taxon-treatment>
