# Supplementary material for: Selaginella brachyclada reinstated from synonymy under S. rhodostachya (Lycopodiopsida, Selaginellaceae), with updated descriptions of both taxa
Source: PhytoKeys. 2026 May 18;274:303–20. doi: 10.3897/phytokeys.274.190998 (PMC13202219; doi:10.3897/phytokeys.274.190998)
Supplement: XML Treatment for Selaginella rhodostachya [file phytokeys.274.190998-treatment2.xml]

<!DOCTYPE tp:taxon-treatment
  PUBLIC "-//TaxonX//DTD Taxonomic Treatment Publishing DTD v0 20100105//EN" "tax-treatment-NSO.dtd">
<tp:taxon-treatment xmlns:tp="http://www.plazi.org/taxpub"><tp:treatment-meta><kwd-group><label>Taxon classification</label><kwd>
                <named-content content-type="kingdom">
                  <named-content content-type="taxon-name">
                    <named-content content-type="kingdom">Plantae</named-content>
                  </named-content>
                </named-content>
              </kwd><kwd>
                <named-content content-type="order">Selaginellales</named-content>
              </kwd><kwd>
                <named-content content-type="family">Selaginellaceae</named-content>
              </kwd></kwd-group><mixed-citation publication-type="journal"><person-group><name><surname>Valdespino</surname><given-names>Iván A.</given-names></name><name><surname>López</surname><given-names>Christian A.</given-names></name></person-group><article-title><italic><tp:taxon-name><tp:taxon-name-part taxon-name-part-type="genus" reg="Selaginella">Selaginella</tp:taxon-name-part> <tp:taxon-name-part taxon-name-part-type="species" reg="brachyclada">brachyclada</tp:taxon-name-part></tp:taxon-name></italic> reinstated from synonymy under <italic><tp:taxon-name><tp:taxon-name-part taxon-name-part-type="genus" reg="Selaginella">S.</tp:taxon-name-part> <tp:taxon-name-part taxon-name-part-type="species" reg="rhodostachya">rhodostachya</tp:taxon-name-part></tp:taxon-name></italic> (<tp:taxon-name><tp:taxon-name-part taxon-name-part-type="class" reg="Lycopodiopsida">Lycopodiopsida</tp:taxon-name-part></tp:taxon-name>, <tp:taxon-name><tp:taxon-name-part taxon-name-part-type="family" reg="Selaginellaceae">Selaginellaceae</tp:taxon-name-part></tp:taxon-name>), with updated descriptions of both taxa</article-title><source>PhytoKeys</source><day>18</day><month>05</month><year>2026</year><volume>274</volume><fpage>303</fpage><lpage>320</lpage><pub-id pub-id-type="doi">10.3897/phytokeys.274.190998</pub-id></mixed-citation></tp:treatment-meta><tp:nomenclature><tp:taxon-name><object-id xmlns:xlink="http://www.w3.org/1999/xlink" content-type="arpha" xlink:type="simple">0BE5AD3C-4E9E-5EEF-9CFE-BF0D9605161E</object-id>
                    		<tp:taxon-name-part taxon-name-part-type="genus" reg="Selaginella">Selaginella</tp:taxon-name-part> <tp:taxon-name-part taxon-name-part-type="species" reg="rhodostachya">rhodostachya</tp:taxon-name-part>
                    	</tp:taxon-name><tp:taxon-authority>Baker</tp:taxon-authority><tp:nomenclature-citation-list><tp:nomenclature-citation><tp:taxon-name><tp:taxon-name-part taxon-name-part-type="genus" reg="Selaginella">Selaginella</tp:taxon-name-part> <tp:taxon-name-part taxon-name-part-type="species" reg="rhodostachya">rhodostachya</tp:taxon-name-part></tp:taxon-name><comment> Baker, Timehri 5: 221. 1887. Type: Guyana. [Venezuela]: Mt. Roraima, [Oct. 1884 to Jan. 1885], [<italic>E.F</italic>.] <italic>im Thurn s.n</italic>. (holotype: K! [K000229471]; isotypes: <named-content xmlns:xlink="http://www.w3.org/1999/xlink" content-type="dwc:collectionCode" xlink:title="Herbarium - The Natural History Museum" xlink:href="https://scientific-collections.gbif.org/collection/8bb3763f-955c-4791-8777-44de1996b378" xlink:type="simple">BM</named-content>! [as <italic>im Thurn 226</italic>, an erroneous number; most likely <italic>im Thurn s.n</italic>., BM014638426], <named-content xmlns:xlink="http://www.w3.org/1999/xlink" content-type="dwc:institutional_code" xlink:title="University of Stellenbosch" xlink:href="https://scientific-collections.gbif.org/institution/8e192243-6beb-4eae-bee2-cbf1039e7452" xlink:type="simple">US</named-content>! [as <italic>im Thurn 271</italic>, an erroneous number; most likely <italic>im Thurn s.n</italic>., US00135738]. Fig. <xref ref-type="fig" rid="F3">3</xref>.</comment></tp:nomenclature-citation><tp:nomenclature-citation><tp:taxon-name><tp:taxon-name-part taxon-name-part-type="genus" reg="Selaginella"/> <tp:taxon-name-part taxon-name-part-type="species" reg="brevispicata"/></tp:taxon-name><comment> = <tp:taxon-name><tp:taxon-name-part taxon-name-part-type="genus" reg="Selaginella">Selaginella</tp:taxon-name-part> <tp:taxon-name-part taxon-name-part-type="species" reg="brevispicata">brevispicata</tp:taxon-name-part></tp:taxon-name> Hieron. ex Bautista, Acta Amazonica 4: 19. 1974. Type: Brazil. Roraima: [Mt.] Roraima, alt. 2300 m, Dec. 1909, <italic>E. Ule 8491</italic> (holotype: <named-content xmlns:xlink="http://www.w3.org/1999/xlink" content-type="dwc:institutional_code" xlink:title="Museum of Zoology" xlink:href="https://scientific-collections.gbif.org/institution/86257d69-69d1-42ba-88d6-266c5c7e39ed" xlink:type="simple">MG</named-content>-digital image! [MG013555]; isotypes: B!-2 sheets [B 20 0095099 &amp; B 20 0095100], <named-content xmlns:xlink="http://www.w3.org/1999/xlink" content-type="dwc:collectionCode" xlink:title="Herbarium - The Natural History Museum" xlink:href="https://scientific-collections.gbif.org/collection/8bb3763f-955c-4791-8777-44de1996b378" xlink:type="simple">BM</named-content>! [BM000905714], G! [G00349430], K! [K000589268], L! [L 0057418]).</comment></tp:nomenclature-citation><tp:nomenclature-citation><tp:taxon-name><tp:taxon-name-part taxon-name-part-type="genus" reg="Selaginella"/> <tp:taxon-name-part taxon-name-part-type="species" reg="valdepilosa"/></tp:taxon-name><comment> = <tp:taxon-name><tp:taxon-name-part taxon-name-part-type="genus" reg="Selaginella">Selaginella</tp:taxon-name-part> <tp:taxon-name-part taxon-name-part-type="species" reg="valdepilosa">valdepilosa</tp:taxon-name-part></tp:taxon-name> Baker subsp. <italic>tricholoma</italic> Jermy &amp; Rankin, Bull. Brit. Mus. (Nat. Hist.), Bot. 9: 292. 1981. Type: Venezuela: Bolívar, summit of Mt. Roraima, [on southern half of the summit between Summit Camp, Central Rift, Central Swamp, and pond at southern end], alt. 2700–2740 m, 28 Sep. 1944, <italic>J.A. Steyermark 58916</italic> (holotype: <named-content xmlns:xlink="http://www.w3.org/1999/xlink" content-type="dwc:collectionCode" xlink:title="Herbarium - The Natural History Museum" xlink:href="https://scientific-collections.gbif.org/collection/8bb3763f-955c-4791-8777-44de1996b378" xlink:type="simple">BM</named-content>! [as <italic>58016</italic>] [BM000905664]; isotypes: F! [Herb. No. 1208244], G!, <named-content xmlns:xlink="http://www.w3.org/1999/xlink" content-type="dwc:institutional_code" xlink:title="Harvard University" xlink:href="https://scientific-collections.gbif.org/institution/648a5b5f-0421-44fd-8dd3-82add535bc54" xlink:type="simple">GH</named-content> p.p.!, L!, <named-content xmlns:xlink="http://www.w3.org/1999/xlink" content-type="dwc:institutional_code" xlink:title="University of Michigan" xlink:href="https://scientific-collections.gbif.org/institution/6f734148-063f-462e-a332-4c4a7bf2b409" xlink:type="simple">MICH</named-content>! [MICH1191442], <named-content xmlns:xlink="http://www.w3.org/1999/xlink" content-type="dwc:institutional_code" xlink:title="Missouri Botanical Garden" xlink:href="https://scientific-collections.gbif.org/institution/1be3aa67-8f90-4309-92f4-bd55426a8c09" xlink:type="simple">MO</named-content>! [<named-content xmlns:xlink="http://www.w3.org/1999/xlink" content-type="dwc:institutional_code" xlink:title="Missouri Botanical Garden" xlink:href="https://scientific-collections.gbif.org/institution/1be3aa67-8f90-4309-92f4-bd55426a8c09" xlink:type="simple">MO</named-content>-255519], <named-content xmlns:xlink="http://www.w3.org/1999/xlink" content-type="dwc:institutional_code" xlink:title="The New York Botanical Garden" xlink:href="https://scientific-collections.gbif.org/institution/ab83e5ab-f4f7-4c9b-a1d5-eb779dfb9377" xlink:type="simple">NY</named-content>! [NY00020658], <named-content xmlns:xlink="http://www.w3.org/1999/xlink" content-type="dwc:institutional_code" xlink:title="University of Stellenbosch" xlink:href="https://scientific-collections.gbif.org/institution/8e192243-6beb-4eae-bee2-cbf1039e7452" xlink:type="simple">US</named-content>-2 sheets! [Herb. Nos. 1915037 &amp; 1915105]). Fig. <xref ref-type="fig" rid="F4">4</xref>.</comment></tp:nomenclature-citation></tp:nomenclature-citation-list></tp:nomenclature><tp:treatment-sec sec-type="Description"><title>Description.</title><p><bold><italic>Plants</italic></bold> terrestrial or epipetric. <bold><italic>Stems</italic></bold> creeping, stramineous, 10–15 cm long, 0.2–0.5 mm diam., non-articulate, not flagelliform or stoloniferous, 1–3-branched, determinate. <bold><italic>Rhizophores</italic></bold> dorsal, ventro-axillary, or axillary, borne throughout the stem length, filiform, 0.1 or 0.2 mm diam. <bold><italic>Leaves</italic></bold> chartaceous to coriaceous, heteromorphic, of three types (ventral, median, and axillary). <bold><italic>Lateral leaves</italic></bold> distant, ascending and spreading at 45° to the stems, elliptic to elliptic-ovate, 0.7–2.0 × 0.5–1.2 mm; bases rounded, glabrous, the acroscopic bases strongly overlapping stems, the basiscopic bases free from the stems; acroscopic and basiscopic margins on the upper and lower surfaces hyaline or greenish-hyaline, continuously bordered by a band 1–3 cells wide of idioblasts, the idioblasts elongate, straight-walled and papillate, the papillae in a single row on each cell lumen, entire throughout or entire along proximal <sup>3</sup>/<sub>4</sub> and scarcely denticulate along distal <sup>1</sup>/<sub>4</sub>, or long-ciliate throughout; apices obtuse, tipped by 6–8, short, tooth-like hairs; upper surfaces glabrous, comprised of rounded, sinuate-walled, and papillate cells, the papillae 2–6 on each cell lumen, without stomata, the lower surfaces comprising elongate, sinuate-walled, and laevigate cells and with some, sparsely distributed, elongate, sinuate-walled, and papillate idioblasts, the papillae 10–20 arranged in a single row on each cell lumen, with stomata along the distal <sup>1</sup>/<sub>2</sub> of the midribs in 1–3 rows along the midribs, without submarginal stomata or tooth-like hairs, the midribs straw-colored and prominently raised on side view. <bold><italic>Median leaves</italic></bold> distant or imbricate towards stem and branch apices, ascending and spreading at 70° to the stems, elliptic, elliptic-ovate, or broadly ovate, 0.9–1.4 × 0.5–1.0 mm; bases glabrous, rounded, without auricles; margins on the upper and lower surfaces hyaline, continuously bordered by a narrow band of idioblasts, the band 1 or 2 cells wide, the idioblasts as in the lateral leaves, entire throughout or entire along the proximal <sup>3</sup>/<sub>4</sub> and scarcely denticulate along the distal <sup>1</sup>/<sub>4</sub>, or long-ciliate throughout; apices acute, broadly acute to obtuse, each tipped by 1–5 tooth-like, projections, often caducous, or by 2 divergent, long cilia; upper surfaces glabrous, comprise of rounded, sinuate-walled, and papillate cells, the papillae 2–6 on each cell lumen, without stomata, the lower surfaces comprising elongate, sinuate-walled, and laevigate cells and with some, sparsely distributed, elongate, sinuate-walled, and papillate idioblasts, the papillae 10–20 arranged in a single row on each cell lumen, the midribs green and prominently raised on side view throughout the leaf length or along distal <sup>1</sup>/<sub>2</sub> where the stomata are present along the distal <sup>1</sup>/<sub>2</sub> of the midribs in 1 or 3 rows, without submarginal stomata or tooth-like hairs. <bold><italic>Axillary leaves</italic></bold> elliptic or narrowly ovate to ovate-lanceolate, 1.0–1.4 × 0.5–0.8 mm; bases rounded; margins, apices, and leaf surfaces as in the lateral leaves. <bold><italic>Strobili</italic></bold> terminal on the branch tips, loosely quadrangular, 2–5 mm long. <bold><italic>Sporophylls</italic></bold> monomorphic, ascending, imbricate, keeled along the midribs, the keels glabrous on the upper surfaces, without laminar flaps, ovate to ovate-elliptic, broadly elliptic or broadly ovate, 1.0–1.4 × 0.6–0.8 mm; bases rounded; apices acute or obtuse, tipped by 2–5 short, short-teeth-like projections or 2 divergent, long-cilia; stomata found along the midribs; <bold><italic>dorsal sporophylls</italic></bold> with margins hyaline, bordered by 1 or 2 rows of elongate, straight-walled and papillate idioblasts similar to those of the median leaf margins, without marginal stomata, entire throughout or entire on proximal <sup>2</sup>/<sub>3</sub>, otherwise sparsely denticulate distally; upper surfaces greenish, comprised of rounded to quadrangular cells, except for the leaf half that imbricate with the ventral sporophylls, where the cells are elongate and straight-walled, the lower surfaces comprised of elongate and straight-walled cells; <bold><italic>ventral sporophylls</italic></bold> with margins hyaline similarly bordered as in the dorsal sporophylls, entire on proximal <sup>3</sup>/<sub>4</sub> and sparsely denticulate along the distal <sup>1</sup>/<sub>4</sub>, without marginal stomata; the upper and lower surfaces hyaline, composed of elongate, straight-walled and laevigate cells. <bold><italic>Megasporangia</italic></bold> in two ventral rows; <bold><italic>megaspores</italic></bold> light yellow, yellow, or cream, without an equatorial flange, proximal and distal faces psilate to slightly rugulate, the microstructure of proximal and distal faces not observed, 200–300 µm diam. <bold><italic>Microsporangia</italic></bold> in two dorsal rows; <bold><italic>microspores</italic></bold> orange, proximal and distal faces psilate, micro-ornamentation not observed, 20–40 µm diam.</p><fig id="F3" position="float" orientation="portrait"><object-id xmlns:xlink="http://www.w3.org/1999/xlink" content-type="doi" xlink:type="simple">10.3897/phytokeys.274.190998.figure3</object-id><object-id xmlns:xlink="http://www.w3.org/1999/xlink" content-type="arpha" xlink:type="simple">2180C77F-6E94-5C7E-B654-C0B19393AF60</object-id><label>Figure 3.</label><caption><p>A holotype of <italic><tp:taxon-name><tp:taxon-name-part taxon-name-part-type="genus" reg="Selaginella">Selaginella</tp:taxon-name-part> <tp:taxon-name-part taxon-name-part-type="species" reg="rhodostachya">rhodostachya</tp:taxon-name-part></tp:taxon-name></italic>. Digitized image, courtesy of the Royal Botanic Gardens, Kew (K); the elements reoriented.</p></caption><graphic xmlns:xlink="http://www.w3.org/1999/xlink" xlink:href="phytokeys-274-303_article-190998__-g003.jpg" id="oo_1649599.jpg" position="float" orientation="portrait" xlink:type="simple"><uri content-type="original_file" xlink:type="simple">https://binary.pensoft.net/fig/1649599</uri></graphic></fig><fig id="F4" position="float" orientation="portrait"><object-id xmlns:xlink="http://www.w3.org/1999/xlink" content-type="doi" xlink:type="simple">10.3897/phytokeys.274.190998.figure4</object-id><object-id xmlns:xlink="http://www.w3.org/1999/xlink" content-type="arpha" xlink:type="simple">3674CCD8-D593-5CE3-BCEA-70E7C2000234</object-id><label>Figure 4.</label><caption><p>A holotype of <italic><tp:taxon-name><tp:taxon-name-part taxon-name-part-type="genus" reg="Selaginella">Selaginella</tp:taxon-name-part> <tp:taxon-name-part taxon-name-part-type="species" reg="valdepilosa">valdepilosa</tp:taxon-name-part></tp:taxon-name></italic> subsp. <italic>tricholoma</italic> = <italic><tp:taxon-name><tp:taxon-name-part taxon-name-part-type="genus" reg="Selaginella">S.</tp:taxon-name-part> <tp:taxon-name-part taxon-name-part-type="species" reg="rhodostachya">rhodostachya</tp:taxon-name-part></tp:taxon-name></italic>. <bold>A</bold>. Plant material; note creeping stems; <bold>B</bold>. Lateral leaf, lower surface; note long-ciliate margins and prominent midrib; <bold>C</bold>. Median leaf, upper surface; note long-ciliate margins, prominent midrib, and acute apex tipped by two divergent long-cilia; <bold>D</bold>. Axillary leaf, lower surface; note margins as in (<bold>A</bold>) and (<bold>B</bold>). (<bold>A</bold>–<bold>D</bold>) from <italic>J.A. Steyermark 58016</italic> [<italic>58916</italic>], <named-content xmlns:xlink="http://www.w3.org/1999/xlink" content-type="dwc:collectionCode" xlink:title="Herbarium - The Natural History Museum" xlink:href="https://scientific-collections.gbif.org/collection/8bb3763f-955c-4791-8777-44de1996b378" xlink:type="simple">BM</named-content>. Digitized image, reorganized based on the holotype at the herbarium of The Natural History Museum (<named-content xmlns:xlink="http://www.w3.org/1999/xlink" content-type="dwc:collectionCode" xlink:title="Herbarium - The Natural History Museum" xlink:href="https://scientific-collections.gbif.org/collection/8bb3763f-955c-4791-8777-44de1996b378" xlink:type="simple">BM</named-content>).</p></caption><graphic xmlns:xlink="http://www.w3.org/1999/xlink" xlink:href="phytokeys-274-303_article-190998__-g004.jpg" id="oo_1649600.jpg" position="float" orientation="portrait" xlink:type="simple"><uri content-type="original_file" xlink:type="simple">https://binary.pensoft.net/fig/1649600</uri></graphic></fig></tp:treatment-sec><tp:treatment-sec sec-type="Habitat and distribution"><title>Habitat and distribution.</title><p><italic><tp:taxon-name><tp:taxon-name-part taxon-name-part-type="genus" reg="Selaginella">Selaginella</tp:taxon-name-part> <tp:taxon-name-part taxon-name-part-type="species" reg="rhodostachya">rhodostachya</tp:taxon-name-part></tp:taxon-name></italic> is found on muddy soils, in rock crevices, and at the bases of wet bluffs within shrubland and forest at 1,350–2,800 m. It is a typical species of the Guayana Highlands, recorded from the Mazaruni-Potaro region of Guyana, the Amazonas and Bolívar states of Venezuela, and Roraima in Brazil.</p></tp:treatment-sec><tp:treatment-sec sec-type="Conservation status"><title>Conservation status.</title><p><italic><tp:taxon-name><tp:taxon-name-part taxon-name-part-type="genus" reg="Selaginella">Selaginella</tp:taxon-name-part> <tp:taxon-name-part taxon-name-part-type="species" reg="rhodostachya">rhodostachya</tp:taxon-name-part></tp:taxon-name></italic> is known from multiple localities in the Guayana Highlands, with confirmed collections from Venezuela, Guyana, and Brazil. The available georeferenced records indicate an extent of occurrence (<abbrev xmlns:xlink="http://www.w3.org/1999/xlink" xlink:title="extent of occurrence" xlink:type="simple">EOO</abbrev>) of 21,005.349 km<sup>2</sup> and an area of occupancy (<abbrev xmlns:xlink="http://www.w3.org/1999/xlink" xlink:title="area of occupancy" xlink:type="simple">AOO</abbrev>) of 28 km<sup>2</sup>. According to the <xref ref-type="bibr" rid="B12">IUCN Standards and Petitions Committee (2022)</xref> guidelines, we recommend a preliminary conservation status of Vulnerable (VU B2ab(iii)), due to its limited <abbrev xmlns:xlink="http://www.w3.org/1999/xlink" xlink:title="area of occupancy" xlink:type="simple">AOO</abbrev> and occurrence at a few locations. Additionally, ongoing expansion of extractive activities, particularly gold mining, along with logging, agriculture, and infrastructure development in the Guiana Shield, suggests a continuing decline in habitat quality in parts of the Guayana Highlands (<xref ref-type="bibr" rid="B7">Bovolo et al. 2018</xref>).</p></tp:treatment-sec><tp:treatment-sec sec-type="Specimens examined"><title>Specimens examined.</title><p><bold>Guyana</bold> • [<bold>Cuyuni-Mazaruni</bold>]: slopes near Roraima, <italic>G.S. Jenman s.n</italic>. (<named-content xmlns:xlink="http://www.w3.org/1999/xlink" content-type="dwc:institutional_code" xlink:title="The New York Botanical Garden" xlink:href="https://scientific-collections.gbif.org/institution/ab83e5ab-f4f7-4c9b-a1d5-eb779dfb9377" xlink:type="simple">NY</named-content>). <bold>Venezuela</bold> • <bold>Amazonas</bold>: Río Negro, Cerro Aracamuni summit, Proa Camp, <named-content xmlns:xlink="http://www.w3.org/1999/xlink" content-type="dwc:verbatimCoordinates" xlink:type="simple">01°32'N, 65°49'W</named-content>, alt. 1400 m, 30 Oct. 1987, <italic>R.L. Liesner &amp; G. Carnevali 22659</italic> (U-digital image, VEN-digital image), • Popa Camp, <named-content xmlns:xlink="http://www.w3.org/1999/xlink" content-type="dwc:verbatimCoordinates" xlink:type="simple">01°26'N, 65°47'W</named-content>, alt. 1550 m, 18 Oct. 1987, <italic>R.L. Liesner &amp; F. Delascio 22129</italic> (U-digital image, VEN-digital image); • Camp XI, Cerro de la Neblina, 6.2 km NNE, Pico Phelps (= Neblina), 20.5 km ENE Neblina Base Camp, <named-content xmlns:xlink="http://www.w3.org/1999/xlink" content-type="dwc:verbatimCoordinates" xlink:type="simple">00°51'45"N, 65°58'52"W</named-content>, alt. 1350–1450 m, 26 Feb. 1985, <italic>J.M. Beitel 85272</italic> (<named-content xmlns:xlink="http://www.w3.org/1999/xlink" content-type="dwc:institutional_code" xlink:title="The New York Botanical Garden" xlink:href="https://scientific-collections.gbif.org/institution/ab83e5ab-f4f7-4c9b-a1d5-eb779dfb9377" xlink:type="simple">NY</named-content>, VEN-digital image). • <bold>Bolívar</bold>: Kukenan Tepuy, alt. 2600 m, Jan. 1977, <italic>F. Delascio &amp; C. Brewer 4937</italic> (<named-content xmlns:xlink="http://www.w3.org/1999/xlink" content-type="dwc:institutional_code" xlink:title="Missouri Botanical Garden" xlink:href="https://scientific-collections.gbif.org/institution/1be3aa67-8f90-4309-92f4-bd55426a8c09" xlink:type="simple">MO</named-content>, <named-content xmlns:xlink="http://www.w3.org/1999/xlink" content-type="dwc:institutional_code" xlink:title="University of Calabar" xlink:href="https://scientific-collections.gbif.org/institution/2678c7a4-bc0b-445f-b377-fc346547ad70" xlink:type="simple">UC</named-content>, <named-content xmlns:xlink="http://www.w3.org/1999/xlink" content-type="dwc:institutional_code" xlink:title="University of Stellenbosch" xlink:href="https://scientific-collections.gbif.org/institution/8e192243-6beb-4eae-bee2-cbf1039e7452" xlink:type="simple">US</named-content>), <named-content xmlns:xlink="http://www.w3.org/1999/xlink" content-type="dwc:verbatimCoordinates" xlink:type="simple">05°13'N, 60°18'W</named-content>, alt. 2550 m, 11 Apr. 1988, <italic>R.L. Liesner 23111</italic> (<named-content xmlns:xlink="http://www.w3.org/1999/xlink" content-type="dwc:institutional_code" xlink:title="Missouri Botanical Garden" xlink:href="https://scientific-collections.gbif.org/institution/1be3aa67-8f90-4309-92f4-bd55426a8c09" xlink:type="simple">MO</named-content>, <named-content xmlns:xlink="http://www.w3.org/1999/xlink" content-type="dwc:institutional_code" xlink:title="University of Calabar" xlink:href="https://scientific-collections.gbif.org/institution/2678c7a4-bc0b-445f-b377-fc346547ad70" xlink:type="simple">UC</named-content>, <named-content xmlns:xlink="http://www.w3.org/1999/xlink" content-type="dwc:institutional_code" xlink:title="University of Stellenbosch" xlink:href="https://scientific-collections.gbif.org/institution/8e192243-6beb-4eae-bee2-cbf1039e7452" xlink:type="simple">US</named-content>, VEN), 12 Apr. 1988, <italic>R.L. Liesner 23181</italic> (<named-content xmlns:xlink="http://www.w3.org/1999/xlink" content-type="dwc:institutional_code" xlink:title="Missouri Botanical Garden" xlink:href="https://scientific-collections.gbif.org/institution/1be3aa67-8f90-4309-92f4-bd55426a8c09" xlink:type="simple">MO</named-content>, <named-content xmlns:xlink="http://www.w3.org/1999/xlink" content-type="dwc:institutional_code" xlink:title="The New York Botanical Garden" xlink:href="https://scientific-collections.gbif.org/institution/ab83e5ab-f4f7-4c9b-a1d5-eb779dfb9377" xlink:type="simple">NY</named-content>, U, <named-content xmlns:xlink="http://www.w3.org/1999/xlink" content-type="dwc:institutional_code" xlink:title="University of Calabar" xlink:href="https://scientific-collections.gbif.org/institution/2678c7a4-bc0b-445f-b377-fc346547ad70" xlink:type="simple">UC</named-content>, VEN); • Mt. Roraima, ledge above Rondon Camp, alt. 6900 ft [2103.12 m], Dec. 1884, <italic>im Thurn 226</italic> (<named-content xmlns:xlink="http://www.w3.org/1999/xlink" content-type="dwc:collectionCode" xlink:title="Herbarium - The Natural History Museum" xlink:href="https://scientific-collections.gbif.org/collection/8bb3763f-955c-4791-8777-44de1996b378" xlink:type="simple">BM</named-content>), ledge above Rondon Camp, alt. 6900 ft [2103.12 m], 1 Dec. 1927, <italic>G.H.H. Tate 466</italic> (<named-content xmlns:xlink="http://www.w3.org/1999/xlink" content-type="dwc:collectionCode" xlink:title="Herbarium - The Natural History Museum" xlink:href="https://scientific-collections.gbif.org/collection/8bb3763f-955c-4791-8777-44de1996b378" xlink:type="simple">BM</named-content>, <italic>466b</italic> at <named-content xmlns:xlink="http://www.w3.org/1999/xlink" content-type="dwc:institutional_code" xlink:title="The New York Botanical Garden" xlink:href="https://scientific-collections.gbif.org/institution/ab83e5ab-f4f7-4c9b-a1d5-eb779dfb9377" xlink:type="simple">NY</named-content>), alt. 2255–2620 m, 27 Sep. 1944, <italic>J.A. Steyermark 58753</italic> (mixed coll. <italic>58753a</italic> at F, mixed coll. <italic>58753a</italic> at <named-content xmlns:xlink="http://www.w3.org/1999/xlink" content-type="dwc:institutional_code" xlink:title="Harvard University" xlink:href="https://scientific-collections.gbif.org/institution/648a5b5f-0421-44fd-8dd3-82add535bc54" xlink:type="simple">GH</named-content>, <named-content xmlns:xlink="http://www.w3.org/1999/xlink" content-type="dwc:institutional_code" xlink:title="Missouri Botanical Garden" xlink:href="https://scientific-collections.gbif.org/institution/1be3aa67-8f90-4309-92f4-bd55426a8c09" xlink:type="simple">MO</named-content>, <named-content xmlns:xlink="http://www.w3.org/1999/xlink" content-type="dwc:institutional_code" xlink:title="The New York Botanical Garden" xlink:href="https://scientific-collections.gbif.org/institution/ab83e5ab-f4f7-4c9b-a1d5-eb779dfb9377" xlink:type="simple">NY</named-content>, <named-content xmlns:xlink="http://www.w3.org/1999/xlink" content-type="dwc:institutional_code" xlink:title="University of Stellenbosch" xlink:href="https://scientific-collections.gbif.org/institution/8e192243-6beb-4eae-bee2-cbf1039e7452" xlink:type="simple">US</named-content>), <named-content xmlns:xlink="http://www.w3.org/1999/xlink" content-type="dwc:verbatimCoordinates" xlink:type="simple">05°12'N, 60°42'W</named-content>, alt. 2750–2800, 26 Aug. – 2 Sep. 1976, <italic>J.A. Steyermark et al. 112530</italic> (U), 26 Aug. 1976, <italic>J.A. Steyermark et al. 112556</italic> (<named-content xmlns:xlink="http://www.w3.org/1999/xlink" content-type="dwc:institutional_code" xlink:title="The New York Botanical Garden" xlink:href="https://scientific-collections.gbif.org/institution/ab83e5ab-f4f7-4c9b-a1d5-eb779dfb9377" xlink:type="simple">NY</named-content>, <named-content xmlns:xlink="http://www.w3.org/1999/xlink" content-type="dwc:institutional_code" xlink:title="University of Stellenbosch" xlink:href="https://scientific-collections.gbif.org/institution/8e192243-6beb-4eae-bee2-cbf1039e7452" xlink:type="simple">US</named-content>, VEN-digital image), • Cima del Roraima-tepui, lower part of Valle de los Cristales, <named-content xmlns:xlink="http://www.w3.org/1999/xlink" content-type="dwc:verbatimCoordinates" xlink:type="simple">05°11'58"N, 60°43'58.08"W</named-content>, alt. 2680 m, 24 Mar. 2012, <italic>Y. Vivas et al. 3077B</italic> (<named-content xmlns:xlink="http://www.w3.org/1999/xlink" content-type="dwc:institutional_code" xlink:title="University of Calabar" xlink:href="https://scientific-collections.gbif.org/institution/2678c7a4-bc0b-445f-b377-fc346547ad70" xlink:type="simple">UC</named-content>, VEN). Roraima, Nov. – Dec. 1931, <italic>N.J. Abbensetts 1A</italic> (<named-content xmlns:xlink="http://www.w3.org/1999/xlink" content-type="dwc:collectionCode" xlink:title="Herbarium - The Natural History Museum" xlink:href="https://scientific-collections.gbif.org/collection/8bb3763f-955c-4791-8777-44de1996b378" xlink:type="simple">BM</named-content>-2 sheets). <bold>Brazil</bold> • <bold>Roraima</bold>: Dec. 1909, <italic>E. Ule 8491</italic> (<named-content xmlns:xlink="http://www.w3.org/1999/xlink" content-type="dwc:collectionCode" xlink:title="Herbarium - The Natural History Museum" xlink:href="https://scientific-collections.gbif.org/collection/8bb3763f-955c-4791-8777-44de1996b378" xlink:type="simple">BM</named-content>-text &amp; illustration from original paper, <named-content xmlns:xlink="http://www.w3.org/1999/xlink" content-type="dwc:institutional_code" xlink:title="Museum of Zoology" xlink:href="https://scientific-collections.gbif.org/institution/86257d69-69d1-42ba-88d6-266c5c7e39ed" xlink:type="simple">MG</named-content>), <italic>E. Ule 8617</italic> (B).</p></tp:treatment-sec><tp:treatment-sec sec-type="Discussion"><title>Discussion.</title><p><italic><tp:taxon-name><tp:taxon-name-part taxon-name-part-type="genus" reg="Selaginella">Selaginella</tp:taxon-name-part> <tp:taxon-name-part taxon-name-part-type="species" reg="rhodostachya">rhodostachya</tp:taxon-name-part></tp:taxon-name></italic> is a distinctive species that has often been misunderstood. It is characterized by its elliptic to elliptic-ovate median leaves with distinctly keeled midribs on the upper surfaces, with stomata along the keel, narrowly hyaline margins comprised of one or two rows of papillate idioblasts in a single row. Its margins are entire throughout or entire along proximal <sup>3</sup>/<sub>4</sub> and scarcely denticulate along the distal <sup>1</sup>/<sub>4</sub>, or long-ciliate throughout, with obtuse to rounded apices, each tipped by 1–5 tooth-like projections, often caducous, or 2 divergent, long cilia. Additionally, it has elliptic to elliptic-ovate lateral leaves with margins and apices similar to those of the median leaves, as well as elliptic or narrowly ovate to ovate-lanceolate axillary leaves, with margins and tips also resembling the median leaves. Furthermore, <italic><tp:taxon-name><tp:taxon-name-part taxon-name-part-type="genus" reg="Selaginella">S.</tp:taxon-name-part> <tp:taxon-name-part taxon-name-part-type="species" reg="rhodostachya">rhodostachya</tp:taxon-name-part></tp:taxon-name></italic> has dorsal, ventro-axillary, or axillary rhizophores, short strobili measuring 2–5 mm in length, composed of ovate to ovate-elliptic, broadly elliptic, or broadly ovate sporophylls, with midribs, margins, and tips similar to those of the median leaves. It also has microsporangia arranged in two dorsal rows, megasporangia along two ventral rows, and megaspores that are light yellow, yellow, or cream.</p><p><italic><tp:taxon-name><tp:taxon-name-part taxon-name-part-type="genus" reg="Selaginella">Selaginella</tp:taxon-name-part> <tp:taxon-name-part taxon-name-part-type="species" reg="rhodostachya">rhodostachya</tp:taxon-name-part></tp:taxon-name></italic> has been mistaken for <italic><tp:taxon-name><tp:taxon-name-part taxon-name-part-type="genus" reg="Selaginella">S.</tp:taxon-name-part> <tp:taxon-name-part taxon-name-part-type="species" reg="brachyclada">brachyclada</tp:taxon-name-part></tp:taxon-name></italic>, which was included under the former by some authors (e.g., <xref ref-type="bibr" rid="B1">Alston et al. 1981</xref>; <xref ref-type="bibr" rid="B8">Cremers et al. 2007</xref>; Mostacero, 2008). The features used to distinguish these two species are described under <italic><tp:taxon-name><tp:taxon-name-part taxon-name-part-type="genus" reg="Selaginella">S.</tp:taxon-name-part> <tp:taxon-name-part taxon-name-part-type="species" reg="brachyclada">brachyclada</tp:taxon-name-part></tp:taxon-name></italic>.</p><p>According to Jermy and Rankin (in <xref ref-type="bibr" rid="B1">Alston et al. 1981</xref>: 294), Alston was inclined to classify specimens with long-ciliate leaf margins and two divergent cilia at their tips as a distinct, new species previously identified as <italic><tp:taxon-name><tp:taxon-name-part taxon-name-part-type="genus" reg="Selaginella">S.</tp:taxon-name-part> <tp:taxon-name-part taxon-name-part-type="species" reg="rhodostachya">rhodostachya</tp:taxon-name-part></tp:taxon-name></italic>. However, Jermy and Rankin (in <xref ref-type="bibr" rid="B1">Alston et al. 1981</xref>: 292) considered these specimens more similar to <italic><tp:taxon-name><tp:taxon-name-part taxon-name-part-type="genus" reg="Selaginella">S.</tp:taxon-name-part> <tp:taxon-name-part taxon-name-part-type="species" reg="valdepilosa">valdepilosa</tp:taxon-name-part></tp:taxon-name></italic> (Fig. <xref ref-type="fig" rid="F5">5</xref>) and proposed the subspecies <italic><tp:taxon-name><tp:taxon-name-part taxon-name-part-type="genus" reg="Selaginella">S.</tp:taxon-name-part> <tp:taxon-name-part taxon-name-part-type="species" reg="valdepilosa">valdepilosa</tp:taxon-name-part></tp:taxon-name></italic> subsp. <italic>tricholoma</italic> to categorize them taxonomically. Additionally, in both <italic><tp:taxon-name><tp:taxon-name-part taxon-name-part-type="genus" reg="Selaginella">S.</tp:taxon-name-part> <tp:taxon-name-part taxon-name-part-type="species" reg="rhodostachya">rhodostachya</tp:taxon-name-part></tp:taxon-name></italic> and its segregate <italic><tp:taxon-name><tp:taxon-name-part taxon-name-part-type="genus" reg="Selaginella">S.</tp:taxon-name-part> <tp:taxon-name-part taxon-name-part-type="species" reg="valdepilosa">valdepilosa</tp:taxon-name-part></tp:taxon-name></italic> subsp. <italic>tricholoma</italic>, leaf marginal indument appears to be a variable morphological character. Some specimens, such as <italic>Steyermark 58753</italic> at <named-content xmlns:xlink="http://www.w3.org/1999/xlink" content-type="dwc:institutional_code" xlink:title="Harvard University" xlink:href="https://scientific-collections.gbif.org/institution/648a5b5f-0421-44fd-8dd3-82add535bc54" xlink:type="simple">GH</named-content>!, that were collected near the same locality as the type of <italic><tp:taxon-name><tp:taxon-name-part taxon-name-part-type="genus" reg="Selaginella">S.</tp:taxon-name-part> <tp:taxon-name-part taxon-name-part-type="species" reg="valdepilosa">valdepilosa</tp:taxon-name-part></tp:taxon-name></italic> subsp. <italic>tricholoma</italic>, match the typical <italic><tp:taxon-name><tp:taxon-name-part taxon-name-part-type="genus" reg="Selaginella">S.</tp:taxon-name-part> <tp:taxon-name-part taxon-name-part-type="species" reg="rhodostachya">rhodostachya</tp:taxon-name-part></tp:taxon-name></italic>. These specimens lack cilia on their lateral and axillary leaf margins; however, their median leaves have short- to long-ciliate margins along the distal <sup>1</sup>/<sub>8</sub>–<sup>1</sup>/<sub>2</sub> of the leaf laminae, with apices tipped by 1 or 2 divergent long cilia, which are characteristic of <italic><tp:taxon-name><tp:taxon-name-part taxon-name-part-type="genus" reg="Selaginella">S.</tp:taxon-name-part> <tp:taxon-name-part taxon-name-part-type="species" reg="valdepilosa">valdepilosa</tp:taxon-name-part></tp:taxon-name></italic> subsp. <italic>tricholoma</italic>. Similarly, specimens from Kukenan Tepui, Bolívar State, Venezuela, have sparsely ciliate leaf margins but match the types of both <italic><tp:taxon-name><tp:taxon-name-part taxon-name-part-type="genus" reg="Selaginella">S.</tp:taxon-name-part> <tp:taxon-name-part taxon-name-part-type="species" reg="rhodostachya">rhodostachya</tp:taxon-name-part></tp:taxon-name></italic> and <italic><tp:taxon-name><tp:taxon-name-part taxon-name-part-type="genus" reg="Selaginella">S.</tp:taxon-name-part> <tp:taxon-name-part taxon-name-part-type="species" reg="valdepilosa">valdepilosa</tp:taxon-name-part></tp:taxon-name></italic> subsp. <italic>tricholoma</italic> in all other features. It appears that in <italic><tp:taxon-name><tp:taxon-name-part taxon-name-part-type="genus" reg="Selaginella">S.</tp:taxon-name-part> <tp:taxon-name-part taxon-name-part-type="species" reg="rhodostachya">rhodostachya</tp:taxon-name-part></tp:taxon-name></italic>, the marginal leaf indument is often caducous even within geographically close populations. Accordingly, we agree with <xref ref-type="bibr" rid="B17">Smith (1995)</xref> and <xref ref-type="bibr" rid="B8">Cremers et al. (2007)</xref>, who synonymized <italic><tp:taxon-name><tp:taxon-name-part taxon-name-part-type="genus" reg="Selaginella">S.</tp:taxon-name-part> <tp:taxon-name-part taxon-name-part-type="species" reg="valdepilosa">valdepilosa</tp:taxon-name-part></tp:taxon-name></italic> subsp. <italic>tricholoma</italic> under <italic><tp:taxon-name><tp:taxon-name-part taxon-name-part-type="genus" reg="Selaginella">S.</tp:taxon-name-part> <tp:taxon-name-part taxon-name-part-type="species" reg="rhodostachya">rhodostachya</tp:taxon-name-part></tp:taxon-name></italic>.</p><fig id="F5" position="float" orientation="portrait"><object-id xmlns:xlink="http://www.w3.org/1999/xlink" content-type="doi" xlink:type="simple">10.3897/phytokeys.274.190998.figure5</object-id><object-id xmlns:xlink="http://www.w3.org/1999/xlink" content-type="arpha" xlink:type="simple">E2961E10-F8B3-561D-A842-8F85ED8F4790</object-id><label>Figure 5.</label><caption><p><italic><tp:taxon-name><tp:taxon-name-part taxon-name-part-type="genus" reg="Selaginella">Selaginella</tp:taxon-name-part> <tp:taxon-name-part taxon-name-part-type="species" reg="valdepilosa">valdepilosa</tp:taxon-name-part></tp:taxon-name></italic>. <bold>A</bold>. Section of the stem, upper surface; <bold>B</bold>. Median leaf, upper surface; note long-ciliate margins (a); <bold>C</bold>. Close-up of median leaf distal half, upper surface; note stomata (a), papillate epidermal cells (b), and marginal, elongate, straight-walled, and papillate idioblasts (c); <bold>D</bold>. Close-up of median leaf proximal half, upper surface; note stomata (a) and papillate, epidermal cells (b); <bold>E</bold>. Section of the stem, lower surface; <bold>F</bold>. Lateral leaf, lower surface; note marginal, long-cilia (a); <bold>G</bold>. Close-up of distal half of median leaf; note stomata (a), laminar (b) and marginal (c) elongate, straight-walled, and papillate idioblasts; <bold>H</bold>. Close-up of lateral leaf proximal half, lower surface; note stomata (a), laminar (b) and marginal (c), elongate, straight-walled, and papillate idioblasts. (<bold>A</bold>–<bold>H</bold>) from <italic>R.L. Liesner 16733</italic>, <named-content xmlns:xlink="http://www.w3.org/1999/xlink" content-type="dwc:institutional_code" xlink:title="Missouri Botanical Garden" xlink:href="https://scientific-collections.gbif.org/institution/1be3aa67-8f90-4309-92f4-bd55426a8c09" xlink:type="simple">MO</named-content>.</p></caption><graphic xmlns:xlink="http://www.w3.org/1999/xlink" xlink:href="phytokeys-274-303_article-190998__-g005.jpg" id="oo_1649601.jpg" position="float" orientation="portrait" xlink:type="simple"><uri content-type="original_file" xlink:type="simple">https://binary.pensoft.net/fig/1649601</uri></graphic></fig><p>Specimens of <italic><tp:taxon-name><tp:taxon-name-part taxon-name-part-type="genus" reg="Selaginella">S.</tp:taxon-name-part> <tp:taxon-name-part taxon-name-part-type="species" reg="rhodostachya">rhodostachya</tp:taxon-name-part></tp:taxon-name></italic> described as <italic><tp:taxon-name><tp:taxon-name-part taxon-name-part-type="genus" reg="Selaginella">S.</tp:taxon-name-part> <tp:taxon-name-part taxon-name-part-type="species" reg="valdepilosa">valdepilosa</tp:taxon-name-part></tp:taxon-name></italic> subsp. <italic>tricholoma</italic> share characteristics with <italic><tp:taxon-name><tp:taxon-name-part taxon-name-part-type="genus" reg="Selaginella">S.</tp:taxon-name-part> <tp:taxon-name-part taxon-name-part-type="species" reg="valdepilosa">valdepilosa</tp:taxon-name-part></tp:taxon-name></italic>, such as notably long-ciliate leaf margins with apices tipped by long, divergent cilia. Nonetheless, <italic><tp:taxon-name><tp:taxon-name-part taxon-name-part-type="genus" reg="Selaginella">S.</tp:taxon-name-part> <tp:taxon-name-part taxon-name-part-type="species" reg="valdepilosa">valdepilosa</tp:taxon-name-part></tp:taxon-name></italic> (Fig. <xref ref-type="fig" rid="F5">5</xref>) is distinguished from the former by its more delicate, liverwort-like growth form, broad ovate-orbicular to orbicular lateral leaves with the lower surfaces completely covered by long idioblasts, and long cilia mostly along the acroscopic leaf margins with few on the proximal <sup>1</sup>/<sub>4</sub>, as well as ovate-orbicular to orbicular median leaves. In fact, <italic><tp:taxon-name><tp:taxon-name-part taxon-name-part-type="genus" reg="Selaginella">S.</tp:taxon-name-part> <tp:taxon-name-part taxon-name-part-type="species" reg="valdepilosa">valdepilosa</tp:taxon-name-part></tp:taxon-name></italic> is quite similar morphologically to <italic><tp:taxon-name><tp:taxon-name-part taxon-name-part-type="genus" reg="Selaginella">S.</tp:taxon-name-part> <tp:taxon-name-part taxon-name-part-type="species" reg="cyclophylla">cyclophylla</tp:taxon-name-part></tp:taxon-name></italic>, but it differs in having long-ciliate (vs. entire) leaves, and median leaves with keeled (vs. plane) midribs on the upper surfaces of the laminae, which have conspicuous stomata throughout their length in 1–4 rows (vs. stomata absent or not visible on upper leaf surfaces). Additionally, the lateral leaf lower surfaces are shiny with long, papillate idioblasts throughout (vs. leaf lower surfaces dull, made up of seemingly roundish or elongate cells without papillate idioblasts, except on the proximal <sup>1</sup>/<sub>3</sub> and near the lamina bases, where they are present). Furthermore, the narrow habit and imbricate leaves of <italic><tp:taxon-name><tp:taxon-name-part taxon-name-part-type="genus" reg="Selaginella">S.</tp:taxon-name-part> <tp:taxon-name-part taxon-name-part-type="species" reg="cyclophylla">cyclophylla</tp:taxon-name-part></tp:taxon-name></italic> resemble those of some liverworts from the genus <italic><tp:taxon-name><tp:taxon-name-part taxon-name-part-type="genus" reg="Porella">Porella</tp:taxon-name-part></tp:taxon-name></italic> L. [e.g., <italic><tp:taxon-name><tp:taxon-name-part taxon-name-part-type="genus" reg="Porella">P.</tp:taxon-name-part> <tp:taxon-name-part taxon-name-part-type="species" reg="navicularis">navicularis</tp:taxon-name-part></tp:taxon-name></italic> (Lehm. &amp; Lindenb.) Pfeiff. and <italic><tp:taxon-name><tp:taxon-name-part taxon-name-part-type="genus" reg="Porella">P.</tp:taxon-name-part> <tp:taxon-name-part taxon-name-part-type="species" reg="obtusata">obtusata</tp:taxon-name-part></tp:taxon-name></italic> (Taylor) Trevis.].</p><p>The type collection of <italic><tp:taxon-name><tp:taxon-name-part taxon-name-part-type="genus" reg="Selaginella">S.</tp:taxon-name-part> <tp:taxon-name-part taxon-name-part-type="species" reg="rhodostachya">rhodostachya</tp:taxon-name-part></tp:taxon-name></italic> is based on <italic>im Thurn s.n</italic>., but as <xref ref-type="bibr" rid="B3">Baker (1886</xref>: 211) noted, the parentheses around the number (271*) in the protologue refer to the species’ position in the sequence of the authors’ “Synopsis Filicum”. In fact, “<italic>im Thurn 271</italic>” corresponds to <italic><tp:taxon-name><tp:taxon-name-part taxon-name-part-type="genus" reg="Trichomanes">Trichomanes</tp:taxon-name-part> <tp:taxon-name-part taxon-name-part-type="species" reg="macilentum">macilentum</tp:taxon-name-part></tp:taxon-name></italic> Bosch (see Baker, 1886: 212). Furthermore, E.F. <xref ref-type="bibr" rid="B11">im Thurn (1887)</xref> published a verbatim reproduction of his “Notes on the plants observed during the Roraima expedition of 1884,” which Baker also treated, and reiterated the previous information (<xref ref-type="bibr" rid="B5">Baker, 1887b</xref>: 288 and 296). Additionally, Baker (<xref ref-type="bibr" rid="B4">1887a</xref>: 112), referencing his earlier publication (i.e., <xref ref-type="bibr" rid="B5">Baker 1887b</xref>), listed the type of <italic><tp:taxon-name><tp:taxon-name-part taxon-name-part-type="genus" reg="Selaginella">S.</tp:taxon-name-part> <tp:taxon-name-part taxon-name-part-type="species" reg="rhodostachya">rhodostachya</tp:taxon-name-part></tp:taxon-name></italic> as “<italic>im Thurn s.n</italic>.” It is worth noting that in <xref ref-type="bibr" rid="B4">Baker (1887a</xref>: 112), <italic><tp:taxon-name><tp:taxon-name-part taxon-name-part-type="genus" reg="Selaginella">S.</tp:taxon-name-part> <tp:taxon-name-part taxon-name-part-type="species" reg="rhodostachya">rhodostachya</tp:taxon-name-part></tp:taxon-name></italic> is listed as species number “292” rather than “(271*)”. Therefore, the correct type citation for <italic><tp:taxon-name><tp:taxon-name-part taxon-name-part-type="genus" reg="Selaginella">S.</tp:taxon-name-part> <tp:taxon-name-part taxon-name-part-type="species" reg="rhodostachya">rhodostachya</tp:taxon-name-part></tp:taxon-name></italic> should be “<italic>im Thurn s.n</italic>.”</p><p>Furthermore, an isotype of <italic><tp:taxon-name><tp:taxon-name-part taxon-name-part-type="genus" reg="Selaginella">S.</tp:taxon-name-part> <tp:taxon-name-part taxon-name-part-type="species" reg="rhodostachya">rhodostachya</tp:taxon-name-part></tp:taxon-name></italic> at <named-content xmlns:xlink="http://www.w3.org/1999/xlink" content-type="dwc:collectionCode" xlink:title="Herbarium - The Natural History Museum" xlink:href="https://scientific-collections.gbif.org/collection/8bb3763f-955c-4791-8777-44de1996b378" xlink:type="simple">BM</named-content> is labeled “<italic>im Thurn 226</italic>,” but this is also likely a mistake, as the type collection was not numbered, and the number “226” actually refers to the type collection of <italic><tp:taxon-name><tp:taxon-name-part taxon-name-part-type="genus" reg="Selaginella">S.</tp:taxon-name-part> <tp:taxon-name-part taxon-name-part-type="species" reg="vernicosa">vernicosa</tp:taxon-name-part></tp:taxon-name></italic> Baker (Baker, 1886: 220). It seems that whoever created this label unintentionally misnumbered it. This is clear because a) the holotype at K lacks an original label and only has a later note by an unknown source; b) the isotype label at US differs from that at K, which was initially numbered in pencil as “227,” then crossed out and replaced with “271” in pencil, matching Baker’s numbering system; and c) there is a penciled note on the isotype label at <named-content xmlns:xlink="http://www.w3.org/1999/xlink" content-type="dwc:collectionCode" xlink:title="Herbarium - The Natural History Museum" xlink:href="https://scientific-collections.gbif.org/collection/8bb3763f-955c-4791-8777-44de1996b378" xlink:type="simple">BM</named-content>, probably by Alston, indicating that “271” is wrong. Therefore, it’s reasonable to assume that the specimens labeled “226,” “227,” and “271” at <named-content xmlns:xlink="http://www.w3.org/1999/xlink" content-type="dwc:collectionCode" xlink:title="Herbarium - The Natural History Museum" xlink:href="https://scientific-collections.gbif.org/collection/8bb3763f-955c-4791-8777-44de1996b378" xlink:type="simple">BM</named-content> and “271” at US are mislabeled, mostly corresponding to the species’ position or number in the sequence of Baker’s “Synopsis Filicum”. Accordingly, “227,” and “271” are considered duplicates of the original collection of <italic><tp:taxon-name><tp:taxon-name-part taxon-name-part-type="genus" reg="Selaginella">S.</tp:taxon-name-part> <tp:taxon-name-part taxon-name-part-type="species" reg="rhodostachya">rhodostachya</tp:taxon-name-part></tp:taxon-name></italic> (i.e., <italic>im Thurn s.n</italic>.) and, thus, isotypes. Sadly, this was likely missed by <xref ref-type="bibr" rid="B1">Alston et al. (1981</xref>: 297), probably because the first author’s original work on <italic><tp:taxon-name><tp:taxon-name-part taxon-name-part-type="genus" reg="Selaginella">Selaginella</tp:taxon-name-part></tp:taxon-name></italic> was completed many years after his untimely death in 1958 (see <xref ref-type="bibr" rid="B1">Alston et al. 1981</xref>: 233–236).</p><p>A similar confusion exists regarding the correct collection number for the type collection of <italic><tp:taxon-name><tp:taxon-name-part taxon-name-part-type="genus" reg="Selaginella">S.</tp:taxon-name-part> <tp:taxon-name-part taxon-name-part-type="species" reg="valdepilosa">valdepilosa</tp:taxon-name-part></tp:taxon-name></italic> subsp. <italic>tricholoma</italic>. The label on the holotype reads “<italic>J.A. Steyermark 58016</italic>,” but this appears to be a mistake for <italic>58916</italic>. The label attached to the holotype was typed with a typewriter likely at and sent by the US, while the labels attached to the isotypes at F, <named-content xmlns:xlink="http://www.w3.org/1999/xlink" content-type="dwc:institutional_code" xlink:title="Harvard University" xlink:href="https://scientific-collections.gbif.org/institution/648a5b5f-0421-44fd-8dd3-82add535bc54" xlink:type="simple">GH</named-content>, <named-content xmlns:xlink="http://www.w3.org/1999/xlink" content-type="dwc:institutional_code" xlink:title="University of Michigan" xlink:href="https://scientific-collections.gbif.org/institution/6f734148-063f-462e-a332-4c4a7bf2b409" xlink:type="simple">MICH</named-content>, MO, and US are printed (except for the label on a paratype at US, <italic>58916 bis</italic> [a handwritten “9” superimposed on a typed “0”, which is almost identical to the one on the holotype]) and that also represents <italic><tp:taxon-name><tp:taxon-name-part taxon-name-part-type="genus" reg="Selaginella">S.</tp:taxon-name-part> <tp:taxon-name-part taxon-name-part-type="species" reg="valdepilosa">valdepilosa</tp:taxon-name-part></tp:taxon-name></italic> subsp. <italic>tricholoma</italic>. Originally, it seemed that there were two similar collection numbers presumably made on the same day, with a gap of “900 numbers” between them, which represent the same new subspecies, but this is unlikely. Indeed, after the revision of Steyermark’s collection book at MO, it was determined that the collection number <italic>Steyermark 58016</italic> corresponds to an angiosperm rather than a <italic><tp:taxon-name><tp:taxon-name-part taxon-name-part-type="genus" reg="Selaginella">Selaginella</tp:taxon-name-part></tp:taxon-name></italic> (R.C. Moran and B.K. Holst, pers. com.). Therefore, it is most likely that, when the label for the specimen sent to the British Museum for Alston’s study was typed, a “0” was entered instead of a “9.” Accordingly, it is concluded that the true collection number for the type collection of <italic><tp:taxon-name><tp:taxon-name-part taxon-name-part-type="genus" reg="Selaginella">S.</tp:taxon-name-part> <tp:taxon-name-part taxon-name-part-type="species" reg="valdepilosa">valdepilosa</tp:taxon-name-part></tp:taxon-name></italic> subsp. <italic>tricholoma</italic> should be “<italic>58916</italic>” rather than “<italic>58016</italic>”.</p><p>The isotypes at F, GH!, <named-content xmlns:xlink="http://www.w3.org/1999/xlink" content-type="dwc:institutional_code" xlink:title="University of Michigan" xlink:href="https://scientific-collections.gbif.org/institution/6f734148-063f-462e-a332-4c4a7bf2b409" xlink:type="simple">MICH</named-content>!, MO!, NY!, and S! are mixed collections, which we separated and identified as follows: <italic>a</italic> = <italic><tp:taxon-name><tp:taxon-name-part taxon-name-part-type="genus" reg="Selaginella">S.</tp:taxon-name-part> <tp:taxon-name-part taxon-name-part-type="species" reg="rhodostachya">rhodostachya</tp:taxon-name-part></tp:taxon-name></italic> and <italic>b</italic> = <italic><tp:taxon-name><tp:taxon-name-part taxon-name-part-type="genus" reg="Selaginella">S.</tp:taxon-name-part> <tp:taxon-name-part taxon-name-part-type="species" reg="vernicosa">vernicosa</tp:taxon-name-part></tp:taxon-name></italic> (Alston previously classified them this way). Additionally, <italic>J.A. Steyermark 58753</italic> at F! was determined by us to be <italic>a</italic> = <italic><tp:taxon-name><tp:taxon-name-part taxon-name-part-type="genus" reg="Selaginella">S.</tp:taxon-name-part> <tp:taxon-name-part taxon-name-part-type="species" reg="rhodostachya">rhodostachya</tp:taxon-name-part></tp:taxon-name></italic> and <italic>b</italic> = <italic><tp:taxon-name><tp:taxon-name-part taxon-name-part-type="genus" reg="Selaginella">S.</tp:taxon-name-part> <tp:taxon-name-part taxon-name-part-type="species" reg="vernicosa">vernicosa</tp:taxon-name-part></tp:taxon-name></italic>, while <italic>Tate 466</italic> at NY! is also a mixed collection, which we identified as <italic>a</italic> = <italic><tp:taxon-name><tp:taxon-name-part taxon-name-part-type="genus" reg="Selaginella">S.</tp:taxon-name-part> <tp:taxon-name-part taxon-name-part-type="species" reg="vernicosa">vernicosa</tp:taxon-name-part></tp:taxon-name></italic> and <italic>b</italic> = <italic><tp:taxon-name><tp:taxon-name-part taxon-name-part-type="genus" reg="Selaginella">S.</tp:taxon-name-part> <tp:taxon-name-part taxon-name-part-type="species" reg="rhodostachya">rhodostachya</tp:taxon-name-part></tp:taxon-name></italic>.</p><p>Finally, other collections (Guyana: Forest path to the top of Kaieteur Fall, Oct 1888, [<italic>G.S</italic>.] <italic>Jenman s.n</italic>., NY!; Kaieteur, Oct 1888, [<italic>G.S</italic>.] <italic>Jenman s.n</italic>., NY!) cited by <xref ref-type="bibr" rid="B1">Alston et al. (1981)</xref> under <italic><tp:taxon-name><tp:taxon-name-part taxon-name-part-type="genus" reg="Selaginella">S.</tp:taxon-name-part> <tp:taxon-name-part taxon-name-part-type="species" reg="rhodostachya">rhodostachya</tp:taxon-name-part></tp:taxon-name></italic> actually refer to <italic><tp:taxon-name><tp:taxon-name-part taxon-name-part-type="genus" reg="Selaginella">S.</tp:taxon-name-part> <tp:taxon-name-part taxon-name-part-type="species" reg="sandwithii">sandwithii</tp:taxon-name-part></tp:taxon-name></italic> Alston.</p></tp:treatment-sec><ref-list><ref id="B12"><mixed-citation xmlns:xlink="http://www.w3.org/1999/xlink" xlink:type="simple">IUCN Standards and Petitions Committee (2022) Guidelines for using the IUCN Red List Categories and Criteria. Version 15. Prepared by the Standards and Petitions Committee. <ext-link xlink:href="https://www.iucnredlist.org/documents/RedListGuidelines.pdf" ext-link-type="uri" xlink:type="simple">https://www.iucnredlist.org/documents/RedListGuidelines.pdf</ext-link> [accessed 11.03.2026]</mixed-citation></ref><ref id="B7"><mixed-citation xmlns:xlink="http://www.w3.org/1999/xlink" xlink:type="simple">Bovolo CI, Wagner T, Parkin G, Hein-Griggs D, Pereira R, Jones R (2018) The Guiana Shield rainforests—overlooked guardians of South American climate. Environmental Research Letters 13: 074029. <ext-link xlink:href="10.1088/1748-9326/aacf60" ext-link-type="doi" xlink:type="simple">https://doi.org/10.1088/1748-9326/aacf60</ext-link></mixed-citation></ref><ref id="B1"><mixed-citation xmlns:xlink="http://www.w3.org/1999/xlink" xlink:type="simple">Alston AHG, Jermy AC, Rankin JM (1981) The genus <italic><tp:taxon-name><tp:taxon-name-part taxon-name-part-type="genus">Selaginella</tp:taxon-name-part></tp:taxon-name></italic> in tropical South America. Bulletin of the British Museum (Natural History) Botany 9: 233–330.</mixed-citation></ref><ref id="B8"><mixed-citation xmlns:xlink="http://www.w3.org/1999/xlink" xlink:type="simple">Cremers G, Hickey RJ, Lellinger DB, Mickel JT, Moran RC, Øllgaard B, Smith AR (2007) Pteridophytes and allies. In: Funk V, Hollowell T, Berry PE, Kelloff C &amp; Alexander SN (Eds), Checklist of the Plants of the Guiana Shield (Venezuela: Amazonas, Bolivar, Delta Amacuro; Guyana, Surinam, French Guiana) (17–56). Contributions from the United States National Herbarium 55: 1–584.</mixed-citation></ref><ref id="B17"><mixed-citation xmlns:xlink="http://www.w3.org/1999/xlink" xlink:type="simple">Smith AR (1995) <tp:taxon-name><tp:taxon-name-part taxon-name-part-type="family">Selaginellaceae</tp:taxon-name-part></tp:taxon-name>. In: Steyermark JA, Berry PE &amp; Holst BK (Eds) Flora of the Venezuelan Guayana Vol. 2. Missouri Botanical Garden, St. Louis and Timber Press, Portland, Oregon, 296–314.</mixed-citation></ref><ref id="B3"><mixed-citation xmlns:xlink="http://www.w3.org/1999/xlink" xlink:type="simple">Baker JG (1886) Ferns. In: im Thurn EF 1886. Notes on the plants observed during the Roraima expedition of 1884 (211–221). Timehri 5: 145–223.</mixed-citation></ref><ref id="B11"><mixed-citation xmlns:xlink="http://www.w3.org/1999/xlink" xlink:type="simple">im Thurn EF (1887) Notes on the plants observed during the Roraima expedition of 1884. Transactions of the Linnean Society of London 2: 249–296. <ext-link xlink:href="10.1111/j.1095-8339.1887.tb01008f.x" ext-link-type="doi" xlink:type="simple">https://doi.org/10.1111/j.1095-8339.1887.tb01008f.x</ext-link></mixed-citation></ref><ref id="B5"><mixed-citation xmlns:xlink="http://www.w3.org/1999/xlink" xlink:type="simple">Baker JG (1887b) [read 15 Apr 1886] Ferns. In: im Thurn EF 1887. Notes on the plants observed during the Roraima expedition of 1884 (288–296). Transactions of the Linnean Society of London 2: 249–296. <ext-link xlink:href="10.1111/j.1095-8339.1887.tb01008f.x" ext-link-type="doi" xlink:type="simple">https://doi.org/10.1111/j.1095-8339.1887.tb01008f.x</ext-link></mixed-citation></ref><ref id="B4"><mixed-citation xmlns:xlink="http://www.w3.org/1999/xlink" xlink:type="simple">Baker JG (1887a) Handbook of the Fern-Allies: A Synopsis of the Genera and Species of the Natural Orders. George Bell &amp; Sons, London. <ext-link xlink:href="10.5962/bhl.title.45995" ext-link-type="doi" xlink:type="simple">https://doi.org/10.5962/bhl.title.45995</ext-link></mixed-citation></ref></ref-list></tp:taxon-treatment>
